# Supplementary material for: Anti-Inflammatory Activity of CIGB-258 against Acute Toxicity of Carboxymethyllysine in Paralyzed Zebrafish via Enhancement of High-Density Lipoproteins Stability and Functionality
Source: Int J Mol Sci. 2022 Sep 4;23(17):10130. doi: 10.3390/ijms231710130 (PMC9456132; doi:10.3390/ijms231710130)
Supplement: Supplementary file 1 [file ijms-23-10130-s001.zip]

Archive with 2 entries (2 files):
- supplementary video S1_CML+PBS.mp4
- supplementary video S2_CML+ CIGB258.mp4
